# Supplementary material for: Evaluation of feedback methods for improved detection of hindlimb lameness in horses among riding instructors and trainers
Source: Front Vet Sci. 2022 Oct 10;9:992954. doi: 10.3389/fvets.2022.992954 (PMC9590690; doi:10.3389/fvets.2022.992954)
Supplement: Supplementary file 1 [file Data_Sheet_1.XLSX]

## Sheet: Sheet1
KEY		EFFECT OF QUESTIONNAIRE AND CAT COMPLETION BEFORE TEST 1							EFFECT OF QUESTIONNAIRE AND CAT COMPLETION BEFORE TEST 1								EFFECT OF DIFFERENT FEEDBACK METHODS, ALL VIDEOS							EFFECTS OF DIFFERENT FEEDBACK METHODS,								EFFECT OF REPEATED VIDEOS							CHANGE OF RESULT BETWEEN TEST 1 AND TEST 2 FOR EACH VIDEO
		Response: scoretest1							Response: improvement															ONLY VIDEOS NOT INCLUDED IN CAT
Signif. codes:																	GEE: GENERALIZED LINEAR MODELS FOR DEPENDENT DATA							GEE: GENERALIZED LINEAR MODELS FOR DEPENDENT DATA								GEE: GENERALIZED LINEAR MODELS FOR DEPENDENT DATA							GEE: GENERALIZED LINEAR MODELS FOR DEPENDENT DATA
***	0 - <0.001	[1] "Trainbeforetest1_yes_no"-effect of CAT completion before							[1] "Trainbeforetest1_yes_no"-effect of CAT completion before								gee S-function, version 4.13 modified 98/01/27 (1998)							gee S-function, version 4.13 modified 98/01/27 (1998)								gee S-function, version 4.13 modified 98/01/27 (1998)							gee S-function, version 4.13 modified 98/01/27 (1998)
**	0.001 - <0.01	completion of test 1 (yes/no)							completion of test 1 (yes/no)
*	0.01 - <0.05																Model:							Model:								Model:							Model:
.	0.05 - <0.1	Analysis of Variance Table							Analysis of Variance Table								Link: Logit							Link: Logit								Link: Logit							Link: Logit
		Response: scoretest1							Response: improvement								Variance to Mean Relation: Binomial							Variance to Mean Relation: Binomial								Variance to Mean Relation: Binomial							Variance to Mean Relation: Binomial
		df							df								Correlation Structure: Independent							Correlation Structure: Independent								Correlation Structure: Independent							Correlation Structure: Independent
1Q	first quantile	kat 1 14.547 14.5475 4.2861 0.0426 *							kat 1 11.39 11.3872 1.7841 0.1865
3Q	third quantile	Residuals 62 210.437 3.3941							Residuals 62 395.72 6.3826								Call:							Call:								Call:							Call:
																	gee(formula = as.factor(answer) ~ as.factor(data.Group) * as.factor(Test),							gee(formula = as.factor(answer) ~ as.factor(data.Group) * as.factor(Test),								gee(formula = as.factor(answer) ~ as.factor(Training_yes_no) *							gee(formula = as.factor(answer) ~ as.factor(question), id = as.factor(student),
		Call:							Call:								id = as.factor(student), data = data_model, na.action = na.omit,							id = as.factor(student), data = data_model, na.action = na.omit,								as.factor(Test), id = as.factor(student), data = data_all,							data = data_all, na.action = na.omit, family = binomial,
Std. Error	standard error	lm(formula = Scoretest1 ~ kat, data = data_meta, na.action = na.omit)							lm(formula = improvement ~ kat, data = data_meta, na.action = na.omit)								family = binomial, corstr = "independence")							family = binomial, corstr = "independence")								na.action = na.omit, family = binomial, corstr = "independence")							corstr = "independence")
df	degrees of freedom
Pr(>|t|)	p-value	Residuals:							Residuals:								Summary of Residuals:							Summary of Residuals:								Summary of Residuals:							Summary of Residuals:
		Min	1Q	Median	3Q	Max			Min	1Q	Median	3Q	Max				Min	1Q	Median	3Q	Max			Min	1Q	Median	3Q	Max				Min	1Q	Median	3Q	Max			Min	1Q	Median	3Q	Max
		-4.6522	-0.6585	-0.1554	1.3415	5.3415			-6.4878	-1.8285	-0.0483	1.5122	6.3913				-0.6196581	-0.4849498	0.3803419	0.4882943	0.5598291			-0.5722222	-0.4826087	-0.4333333	0.5086957	0.5666667				-0.7083333	-0.4765625	0.2916667	0.4937500	0.5833333			-0.7109375	-0.4843750	0.2890625	0.4687500	0.8203125
emmean	estimated marginal means
SE	standard error	Coefficients:							Coefficients:
lower.CL	lower confidence limit		Estimate	Std. Error	t value	Pr(>|t|)				Estimate	Std. Error	t value	Pr(>|t|)				Coefficients:							Coefficients:								Coefficients:							Coefficients:
upper.CL	upper confidence limit	(Intercept)	5.6585	0.2877	19.67	<0.0001	***		(Intercept)	1.4878	0.3946	3.771	0.000366	***				Estimate	Naive S.E.	Naive z	Robust S.E.	Robust z			Estimate	Naive S.E.	Naive z	Robust S.E.	Robust z				Estimate	Naive S.E.	Naive z	Robust S.E.	Robust z			Estimate	Naive S.E.	Naive z	Robust S.E.	Robust z
		katyes	0.9936	0.4800	2.07	0.0426	*		katyes	-0.8791	0.6582	-1.336	0.186530				(Intercept)	-0.24046833	0.1319283	-1.8227195	0.1316903	-1.8260145		(Intercept)	-0.2682640	0.1507680	-1.779317	0.1504142	-1.783502			(Intercept)	-0.09381876	0.07923924	-1.183994	0.07914394	-1.185419		(Intercept)	0.4119798	0.1812499	2.2729938	0.1805405	2.2819251
asymp.LCL	asymptotic lower confidence limit	---							---								as.factor(data.Group)B	0.18024947	0.1756235	1.0263405	0.1753065	1.0281959		as.factor(data.Group)B	0.2508722	0.2005131	1.251151	0.2000426	1.254094			as.factor(Training_yes_no)YES	-0.24265348	0.16661051	-1.456412	0.16641014	-1.458165		as.factor(question)2	-0.5685488	0.2540492	-2.2379479	0.2530549	-2.2467415
																	as.factor(data.Group)C	0.07285293	0.1758577	0.4142719	0.1755404	0.4150208		as.factor(data.Group)C	0.2334779	0.2005230	1.164344	0.2000525	1.167083			as.factor(Test)2	0.11882006	0.11200400	1.060855	0.11186930	1.062133		as.factor(question)3	0.4130949	0.2646108	1.5611418	0.2635751	1.5672760
asymp.UCL	asymptotic upper confidence limit	Residual standard error: 1.842 on 62 degrees of freedom							Residual standard error: 2.526 on 62 degrees of freedom								as.factor(Test)2	0.72856571	0.1886881	3.8612165	0.1883476	3.8681967		as.factor(Test)2	0.5591876	0.2133861	2.620544	0.2128854	2.626707			as.factor(Training_yes_no)YES:as.factor(Test)2	1.10495537	0.24350756	4.537663	0.24321471	4.543127		as.factor(question)4	-0.9562813	0.2583380	-3.7016673	0.2573269	-3.7162122
		(23 obSE							(23 obSE								as.factor(data.Group)B:as.factor(Test)2	-0.62151555	0.2499508	-2.4865511	0.2494998	-2.4910462		as.factor(data.Group)B:as.factor(Test)2	-0.6288072	0.2837507	-2.216055	0.2830849	-2.221267										as.factor(question)5	0.4879618	0.2667712	1.8291396	0.2657271	1.8363268
		Multiple R-squared: 0.06466, Adjusted R-squared: 0.04957							Multiple R-squared: 0.02797, Adjusted R-squared: 0.01229								as.factor(data.Group)C:as.factor(Test)2	-0.39333489	0.2502897	-1.5715185	0.2498381	-1.5743594		as.factor(data.Group)C:as.factor(Test)2	-0.5939947	0.2837367	-2.093472	0.2830709	-2.098396			Estimated Scale Parameter: 1.00241							as.factor(question)6	0.2001983	0.2595992	0.7711822	0.2585832	0.7742124
		F-statistic: 4.286 on 1 and 62 df							F-statistic: 1.784 on 1 and 62 df																							Number of Iterations: 1							as.factor(question)7	-0.6632942	0.2546517	-2.6047111	0.2536551	-2.6149458
																	Estimated Scale Parameter: 1.003619							Estimated Scale Parameter: 1.00471															as.factor(question)8	-1.9304459	0.2937191	-6.5724218	0.2925695	-6.5982468
		$emmean							$emmean																							$emmean							as.factor(question)9	-0.1923512	0.2544188	-0.7560416	0.2534230	-0.7590123
		kat	emmean	SE	df	lower.CL	upper.CL		kat	emmean	SE	df	lower.CL	upper.CL																		Training_yes_no = NO¹:							as.factor(question)10	-0.2868166	0.2539116	-1.1295927	0.2529178	-1.1340312
		no	5.66	0.288	62	5.08	6.23		no	1.488	0.395	62	0.699	2.28			$emmean							$emmean								Test	emmean	SE	df	asymp.LCL	asymp.UCL		as.factor(question)11	-0.4119798	0.2536682	-1.6240890	0.2526754	-1.6304705
		yes	6.65	0.384	62	5.88	7.42		yes	0.609	0.527	62	-0.444	1.66			data.Group = A:							data.Group = A:								1	-0.0938	0.0791	Inf	-0.249	0.0613		as.factor(question)12	-0.4745001	0.2537289	-1.8701067	0.2527358	-1.8774549
																	Test	emmean	SE	df	asymp.LCL	asymp.UCL		Test	emmean	SE	df	asymp.LCL	asymp.UCL			2	0.0250	0.0791	Inf	-0.130	0.1800		as.factor(question)13	-0.6951060	0.2549176	-2.7267872	0.2539199	-2.7375015
		Confidence level used: 0.95							Confidence level used: 0.95								1	-0.2405	0.132	Inf	-0.4986	0.0176		1	-0.2683	0.150	Inf	-0.56307	0.0265
																	2	0.4881	0.135	Inf	0.2242	0.7520		2	0.2909	0.151	Inf	-0.00435	0.5862			Training_yes_no = YES²:							Estimated Scale Parameter: 1.007874
		$contrasts							$contrasts																							Test	emmean	SE	df	asymp.LCL	asymp.UCL		Number of Iterations: 1
		contrast	estimate	SE	df	t.ratio	p.value		contrast	estimate	SE	df	t.ratio	p.value			data.Group = B:							data.Group = B:								1	-0.3365	0.1464	Inf	-0.623	-0.0496
		no - yes	-0.994	0.48	62	-2.070	0.0426		no - yes	0.879	0.658	62	1.336	0.1865			Test	emmean	SE	df	asymp.LCL	asymp.UCL		Test	emmean	SE	df	asymp.LCL	asymp.UCL			2	0.8873	0.1588	Inf	0.576	1.1985		$emmean
																	1	-0.0602	0.116	Inf	-0.2870	0.1666		1	-0.0174	0.132	Inf	-0.27587	0.2411										question = 1:
																	2	0.0468	0.116	Inf	-0.1799	0.2736		2	-0.0870	0.132	Inf	-0.34573	0.1717			Covariance estimate used: robust.variance							Test	emmean	SE	df	asymp.LCL	asymp.UCL
																																Results are given on the logit (not the response) scale							1	0.3151	0.253	Inf	-0.18100	0.8112
		[1] "Education"-highest level of training of participants (trainer level A/trainer							[1] "Education"-highest level of training of participants (trainer level A/trainer								data.Group = C:							data.Group = C:								Confidence level used: 0.95							2	0.5108	0.258	Inf	0.00477	1.0169
		level B/trainer level C/riding instructor (D)).							level B/trainer level C/riding instructor (D)).								Test	emmean	SE	df	asymp.LCL	asymp.UCL		Test	emmean	SE	df	asymp.LCL	asymp.UCL
																	1	-0.1676	0.116	Inf	-0.3951	0.0599		1	-0.0348	0.132	Inf	-0.29330	0.2237			$contrasts							question = 2¹:
		Analysis of Variance Table							Analysis of Variance Table								2	0.1676	0.116	Inf	-0.0599	0.3951		2	-0.0696	0.132	Inf	-0.32822	0.1890			Training_yes_no = NO:							Test	emmean	SE	df	asymp.LCL	asymp.UCL
		Response: scoretest1							Response: improvement																							contrast	estimate	SE	df	z.ratio	p.value	OR	1	-1.0986	0.289	Inf	-1.66441	-0.5328
		df							df								Covariance estimate used: robust.variance							Covariance estimate used: robust.variance								1 2	-0.119	0.112	Inf	-1.062	0.2882	0.888	2	0.7167	0.266	Inf	0.19489	1.2385
		kat 3 18.828 6.2760 1.8352 0.1472							kat 3 17.96 5.9871 0.9438 0.4253								Results are given on the logit (not the response) scale							Results are given on the logit (not the response) scale
		Residuals 82 280.428 3.4198							Residuals 59 374.26 6.3434								Confidence level used: 0.95							Confidence level used: 0.95								Training_yes_no = YES:							question = 3¹:
																																contrast	estimate	SE	df	z.ratio	p.value	OR	Test	emmean	SE	df	asymp.LCL	asymp.UCL
		Call:							Call:								$contrasts							$contrasts								1 2	-1.224	0.216	Inf	-5.667	<.0001	0.294	1	0.2513	0.252	Inf	-0.24255	0.7452
		lm(formula = Scoretest1 ~ kat, data = data_meta, na.action = na.omit)							lm(formula = improvement ~ kat, data = data_meta, na.action = na.omit)								data.Group = A:							data.Group = A:															2	1.5724	0.331	Inf	0.92301	2.2218
																	contrast	estimate	SE	df	z.ratio	p.value	OR	contrast	estimate	SE	df	z.ratio	p.value	OR		Results are given on the log odds ratio (not the response) scale
		Residuals:							Residuals:								1 2	-0.729	0.188	Inf	-3.868	0.0001	0.482	1 2	-0.5592	0.213	Inf	-2.627	0.0086	0.572		Odds ratios (manually calculated) are given in right column.							question = 4:
		Min	1Q	Median	3Q	Max			Min	1Q	Median	3Q	Max																			$emmean							Test	emmean	SE	df	asymp.LCL	asymp.UCL
		-3.2000	-1.1111	-0.1818	0.9512	3.9512			-5.4444	-1.9512	0.0488	2.0488	5.0488				data.Group = B:							data.Group = B:								Test = 1:							1	-0.7885	0.270	Inf	-1.31702	-0.2599
																	contrast	estimate	SE	df	z.ratio	p.value	OR	contrast	estimate	SE	df	z.ratio	p.value	OR		Training_yes_no	emmean	SE	df	asymp.LCL	asymp.UCL		2	-0.3151	0.253	Inf	-0.81117	0.1810
		Coefficients:							Coefficients:								1 2	-0.107	0.164	Inf	-0.654	0.5130	0.899	1 2	0.0696	0.187	Inf	0.373	0.7091	1.072		NO	-0.0938	0.0791	Inf	-0.249	0.0613
			Estimate	Std. Error	t value	Pr(>|t|)				Estimate	Std. Error	t value	Pr(>|t|)																			YES	-0.3365	0.1464	Inf	-0.623	-0.0496		question = 5:
		(Intercept)	6.2000	0.3699	16.763	<0.0001	***		(Intercept)	1.5000	1.7809	0.842	0.403				data.Group = C:							data.Group = C:															Test	emmean	SE	df	asymp.LCL	asymp.UCL
		katB	0.9111	0.7189	1.267	0.209			katB	-1.0556	1.9689	-0.536	0.594				contrast	estimate	SE	df	z.ratio	p.value	OR	contrast	estimate	SE	df	z.ratio	p.value	OR		Test = 2:							1	0.4447	0.256	Inf	-0.05747	0.9468
		katC	-0.1512	0.4693	-0.322	0.748			katC	-0.5488	1.8238	-0.301	0.765				1 2	-0.335	0.164	Inf	-2.042	0.0411	0.715	1 2	0.0348	0.187	Inf	0.187	0.8520	1.035		Training_yes_no	emmean	SE	df	asymp.LCL	asymp.UCL		2	1.4663	0.320	Inf	0.83865	2.0940
		katD	-1.0182	0.6691	-1.522	0.132			katD	0.6818	1.9361	0.352	0.726																			NO	0.0250	0.0791	Inf	-0.130	0.1800
																	Results are given on the log odds ratio (not the response) scale							Results are given on the log odds ratio (not the response) scale								YES	0.8873	0.1588	Inf	0.576	1.1985		question = 6:
		Residual standard error: 1.849 on 82 degrees of freedom							Residual standard error: 2.519 on 59 degrees of freedom								Odds ratios (manually calculated) are given in right column.							Odds ratios (manually calculated) are given in right column.															Test	emmean	SE	df	asymp.LCL	asymp.UCL
		(1 obSE							(24 obSE																							Covariance estimate used: robust.variance							1	0.7885	0.270	Inf	0.25989	1.3170
		Multiple R-squared: 0.06292, Adjusted R-squared: 0.02863							Multiple R-squared: 0.04579, Adjusted R-squared: -0.002726								$emmean							$emmean								Results are given on the logit (not the response) scale							2	0.4447	0.256	Inf	-0.05747	0.9468
		F-statistic: 1.835 on 3 and 82 df							F-statistic: 0.9438 on 3 and 59 df								Test = 1:							Test = 1:								Confidence level used: 0.95
																	data.Group	emmean	SE	df	asymp.LCL	asymp.UCL		data.Group	emmean	SE	df	asymp.LCL	asymp.UCL										question = 7:
		$emmean							$emmean								A	-0.2405	0.132	Inf	-0.4986	0.0176		A	-0.2683	0.150	Inf	-0.56307	0.0265			$contrasts							Test	emmean	SE	df	asymp.LCL	asymp.UCL
		kat	emmean	SE	df	lower.CL	upper.CL		kat	emmean	SE	df	lower.CL	upper.CL			B	-0.0602	0.116	Inf	-0.2870	0.1666		B	-0.0174	0.132	Inf	-0.27587	0.2411			Test = 1:							1	-0.4447	0.256	Inf	-0.94684	0.0575
		A*	6.20	0.370	82	5.46	6.94		A	1.500	1.781	59	-2.064	5.06			C	-0.1676	0.116	Inf	-0.3951	0.0599		C	-0.0348	0.132	Inf	-0.29330	0.2237			contrast	estimate	SE	df	z.ratio	p.value	OR	2	-0.0625	0.250	Inf	-0.55275	0.4277
		B**	7.11	0.616	82	5.88	8.34		B	0.444	0.840	59	-1.235	2.12																		NO - YES	0.243	0.166	Inf	1.458	0.1448	1.275
		C***	6.05	0.289	82	5.47	6.62		C	0.951	0.393	59	0.164	1.74			Test = 2:							Test = 2:															question = 8:
		D****	5.18	0.558	82	4.07	6.29		D	2.182	0.759	59	0.662	3.70			data.Group	emmean	SE	df	asymp.LCL	asymp.UCL		data.Group	emmean	SE	df	asymp.LCL	asymp.UCL			Test = 2:							Test	emmean	SE	df	asymp.LCL	asymp.UCL
																	A	0.4881	0.135	Inf	0.2242	0.7520		A	0.2909	0.151	Inf	-0.00435	0.5862			contrast	estimate	SE	df	z.ratio	p.value	OR	1	-1.9459	0.378	Inf	-2.68671	-1.2051
		Confidence level used: 0.95							Confidence level used: 0.95								B	0.0468	0.116	Inf	-0.1799	0.2736		B	-0.0870	0.132	Inf	-0.34573	0.1717			NO - YES	-0.862	0.177	Inf	-4.862	<.0001	0.422	2	-1.1838	0.295	Inf	-1.76212	-0.6054
																	C	0.1676	0.116	Inf	-0.0599	0.3951		C	-0.0696	0.132	Inf	-0.32822	0.1890
		$contrasts							$contrasts																							Results are given on the log odds ratio (not the response) scale							question = 9:
		contrast	estimate	SE	df	t.ratio	p.value		contrast	estimate	SE	df	t.ratio	p.value			Covariance estimate used: robust.variance							Covariance estimate used: robust.variance								Odds ratios (manually calculated) are given in right column.							Test	emmean	SE	df	asymp.LCL	asymp.UCL
		A - B	-0.911	0.719	82	-1.267	0.5861		A - B	1.056	1.969	59	0.536	0.9499			Results are given on the logit (not the response) scale							Results are given on the logit (not the response) scale															1	0.1881	0.251	Inf	-0.30411	0.6802
		A - C	0.151	0.469	82	0.322	0.9883		A - C	0.549	1.824	59	0.301	0.9904			Confidence level used: 0.95							Confidence level used: 0.95								¹ Questions not repeated in tests and CAT							2	0.2513	0.252	Inf	-0.24255	0.7452
		A - D	1.018	0.669	82	1.522	0.4293		A - D	-0.682	1.936	59	-0.352	0.9849																		² Questions repeated in tests and CAT
		B - C	1.062	0.681	82	1.561	0.4067		B - C	-0.507	0.927	59	-0.547	0.9471			$contrasts							$contrasts															question = 10¹:
		B - D	1.929	0.831	82	2.321	0.1016		B - D	-1.737	1.132	59	-1.535	0.4237			Test = 1:							Test = 1:															Test	emmean	SE	df	asymp.LCL	asymp.UCL
		C - D	0.867	0.628	82	1.381	0.5150		C - D	-1.231	0.855	59	-1.439	0.4806			contrast	estimate	SE	df	z.ratio	p.value	OR	contrast	estimate	SE	df	z.ratio	p.value	OR									1	-0.2513	0.252	Inf	-0.74518	0.2426
																	A - B	-0.1802	0.175	Inf	-1.028	0.5590	0.835	A - B	-0.2509	0.200	Inf	-1.254	0.4214	0.778									2	0.5108	0.258	Inf	0.00477	1.0169
		P value adjustment: tukey method for comparing a family of 4 estimates							P value adjustment: tukey method for comparing a family of 4 estimates								A - C	-0.0729	0.176	Inf	-0.415	0.9094	0.930	A - C	-0.2335	0.200	Inf	-1.167	0.4729	0.792
																	B - C	0.1074	0.164	Inf	0.655	0.7894	1.113	B - C	0.0174	0.187	Inf	0.093	0.9952	1.018									question = 11:
																																							Test	emmean	SE	df	asymp.LCL	asymp.UCL
		[1] "Years_of_experience" (<10/>10)							[1] "Years_of_experience" (<10/>10)								Test = 2:							Test = 2:															1	0.2513	0.252	Inf	-0.24255	0.7452
																	contrast	estimate	SE	df	z.ratio	p.value	OR	contrast	estimate	SE	df	z.ratio	p.value	OR									2	-0.2513	0.252	Inf	-0.74518	0.2426
		Analysis of Variance Table							Analysis of Variance Table								A - B	0.4413	0.178	Inf	2.486	0.0346	1.555	A - B	0.3779	0.200	Inf	1.887	0.1425	1.459
		Response: scoretest1							Response: improvement								A - C	0.3205	0.178	Inf	1.803	0.1687	1.378	A - C	0.3605	0.200	Inf	1.800	0.1695	1.434									question = 12:
		df							df								B - C	-0.1208	0.164	Inf	-0.737	0.7415	0.886	B - C	-0.0174	0.187	Inf	-0.093	0.9952	0.983									Test	emmean	SE	df	asymp.LCL	asymp.UCL
		kat 1 2.751 2.7506 0.7792 0.3799							kat 1 0.99 0.9920 0.1547 0.6955																														1	-0.2513	0.252	Inf	-0.74518	0.2426
		Residuals 84 296.505 3.5298							Residuals 61 391.23 6.4136								Results are given on the log odds ratio (not the response) scale							Results are given on the log odds ratio (not the response) scale															2	0.1252	0.250	Inf	-0.36579	0.6161
																	Odds ratios (manually calculated) are given in right column.							Odds ratios (manually calculated) are given in right column.
		Call:							Call:								P value adjustment: tukey method for comparing a family of 3 estimates							P value adjustment: tukey method for comparing a family of 3 estimates															question = 13:
		lm(formula = Scoretest1 ~ kat, data = data_meta, na.action = na.omit)							lm(formula = improvement ~ kat, data = data_meta, na.action = na.omit)																														Test	emmean	SE	df	asymp.LCL	asymp.UCL
																																							1	0.0625	0.250	Inf	-0.42771	0.5528
		Residuals:							Residuals:																														2	-0.6466	0.263	Inf	-1.16245	-0.1308
		Min	1Q	Median	3Q	Max			Min	1Q	Median	3Q	Max
		-4.1579	-1.1579	-0.1579	0.8421	4.8421			-6.0566	-2.0566	-0.0566	1.9434	5.9434																										Covariance estimate used: robust.variance
																																							Results are given on the logit (not the response) scale
		Coefficients:							Coefficients:																														Confidence level used: 0.95
			Estimate	Std. Error	t value	Pr(>|t|)				Estimate	Std. Error	t value	Pr(>|t|)
		(Intercept)	5.6000	0.5941	9.426	8.26e-15	***		(Intercept)	1.4000	0.8009	1.748	0.0855	.																									$contrasts
		kat>10	0.5579	0.6320	0.883	0.38			kat>10	-0.3434	0.8731	-0.393	0.6955																										question = 1:
																																							contrast	estimate	SE	df	z.ratio	p.value	OR
		Residual standard error: 1.879 on 84 degrees of freedom							Residual standard error: 2.533 on 61 degrees of freedom																														1 2	-0.1957	0.362	Inf	-0.541	0.5882	0.822
		(1 obSE							(24 obSE
		Multiple R-squared: 0.009191, Adjusted R-squared: -0.002604							Multiple R-squared: 0.002529, Adjusted R-squared: -0.01382																														question = 2¹:
		F-statistic: 0.7792 on 1 and 84 df							F-statistic: 0.1547 on 1 and 61 df																														contrast	estimate	SE	df	z.ratio	p.value	OR
																																							1 2	-1.8153	0.393	Inf	-4.623	<.0001	0.163
		$emmean							$emmean
		kat	emmean	SE	df	lower.CL	upper.CL		kat	emmean	SE	df	lower.CL	upper.CL																									question = 3¹:
		<10	5.60	0.594	84	4.42	6.78		<10	1.40	0.801	61	-0.201	3.00																									contrast	estimate	SE	df	z.ratio	p.value	OR
		>10	6.16	0.216	84	5.73	6.59		>10	1.06	0.348	61	0.361	1.75																									1 2	-1.3211	0.416	Inf	-3.174	0.0015	0.267
		Confidence level used: 0.95							Confidence level used: 0.95																														question = 4:
																																							contrast	estimate	SE	df	z.ratio	p.value	OR
		$contrasts							$contrasts																														1 2	-0.4734	0.370	Inf	-1.280	0.2006	0.623
		contrast	estimate	SE	df	t.ratio	p.value		contrast	estimate	SE	df	t.ratio	p.value
		<10 - >10	-0.558	0.632	84	-0.883	0.3799		<10 - >10	0.343	0.873	61	0.393	0.6955																									question = 5:
																																							contrast	estimate	SE	df	z.ratio	p.value	OR
																																							1 2	-1.0217	0.410	Inf	-2.491	0.0127	0.356
		[1] "Level_of_riders_you_teach"-level of the majority of riders taught							[1] "Level_of_riders_you_teach"-level of the majority of riders taught																														question = 6:
		(low/middle/advanced)							(low/middle/advanced)																														contrast	estimate	SE	df	z.ratio	p.value	OR
																																							1 2	0.3438	0.372	Inf	0.924	0.3554	1.410
		Analysis of Variance Table							Analysis of Variance Table
		Response: scoretest1							Response: improvement																														question = 7:
		df							df																														contrast	estimate	SE	df	z.ratio	p.value	OR
		kat 2 20.664 10.3318 3.0781 0.05134 .							kat 2 0.71 0.3535 0.0542 0.9473																														1 2	-0.3822	0.358	Inf	-1.067	0.2858	0.682
		Residuals 83 278.592 3.3565							Residuals 60 391.52 6.5253
																																							question = 8:
		Call:							Call:																														contrast	estimate	SE	df	z.ratio	p.value	OR
		lm(formula = Scoretest1 ~ kat, data = data_meta, na.action = na.omit)							lm(formula = improvement ~ kat, data = data_meta, na.action = na.omit)																														1 2	-0.7621	0.480	Inf	-1.589	0.1120	0.467
		Residuals:							Residuals:																														question = 9:
		Min	1Q	Median	3Q	Max			Min	1Q	Median	3Q	Max																										contrast	estimate	SE	df	z.ratio	p.value	OR
		-3.9184	-0.9184	0.0816	1.0816	4.4062			-5.9375	-2.1778	-0.1778	1.8222	6.0625																										1 2	-0.0633	0.356	Inf	-0.178	0.8589	0.939
		Coefficients:							Coefficients:																														question = 10¹:
			Estimate	Std. Error	t value	Pr(>|t|)			Estimate Std. Error t value Pr(>|t|)																														contrast	estimate	SE	df	z.ratio	p.value	OR
		(Intercept)	4.6000	0.8193	5.614	0.000000255	****		(Intercept)	1.0000	1.8063	0.554	0.582																										1 2	-0.7621	0.361	Inf	-2.113	0.0346	0.467
		katlow	1.3184	0.8601	1.533	0.1291			katlow	0.1778	1.8460	0.096	0.924
		katmiddle	1.9937	0.8810	2.263	0.0262	*		katmiddle	-0.0625	1.9158	-0.033	0.974																										question = 11:
																																							contrast	estimate	SE	df	z.ratio	p.value	OR
		Residual standard error: 1.832 on 83 degrees of freedom							Residual standard error: 2.554 on 60 degrees of freedom																														1 2	0.5026	0.356	Inf	1.410	0.1584	1.653
		(1 obSE							(24 obSE
		Multiple R-squared: 0.06905, Adjusted R-squared: 0.04662							Multiple R-squared: 0.001802, Adjusted R-squared: -0.03147																														question = 12:
		F-statistic: 3.078 on 2 and 83 df							F-statistic: 0.05417 on 2 and 60 df																														contrast	estimate	SE	df	z.ratio	p.value	OR
																																							1 2	-0.3765	0.355	Inf	-1.060	0.2893	0.687
		$emmean							$emmean
		kat	emmean	SE	df	lower.CL	upper.CL		kat	emmean	SE	df	lower.CL	upper.CL																									question = 13:
		advanced	4.60	0.819	83	2.97	6.23		advanced	1.000	1.806	60	-2.613	4.61																									contrast	estimate	SE	df	z.ratio	p.value	OR
		low	5.92	0.262	83	5.40	6.44		low	1.178	0.381	60	0.416	1.94																									1 2	0.7091	0.363	Inf	1.953	0.0508	2.032
		middle	6.59	0.324	83	5.95	7.24		middle	0.938	0.639	60	-0.340	2.21
																																							Results are given on the log odds ratio (not the response) scale
		Confidence level used: 0.95							Confidence level used: 0.95																														Odds ratios (manually calculated) are given in right column.
		$contrasts							$contrasts																														¹Questions repeated in tests and CAT
		contrast	estimate	SE	df	t.ratio	p.value		contrast	estimate	SE	df	t.ratio	p.value
		advanced - low	-1.318	0.860	83	-1.533	0.2810		advanced - low	-0.1778	1.846	60	-0.096	0.9949
		advanced - middle	-1.994	0.881	83	-2.263	0.0668		advanced - middle	0.0625	1.916	60	0.033	0.9994
		low - middle	-0.675	0.416	83	-1.622	0.2422		low - middle	0.2403	0.744	60	0.323	0.9441
		P value adjustment: tukey method for comparing a family of 3 estimates							P value adjustment: tukey method for comparing a family of 3 estimates
		[1] "Previous_experience_lameness"-previous experience of hindlimb							[1] "Previous_experience_lameness"-previous experience of hindlimb
		lameness assessment							lameness assessment
		Analysis of Variance Table							Analysis of Variance Table
		Response: scoretest1							Response: improvement
		df							df
		kat 2 16.691 8.3454 2.4513 0.0924 .							kat 2 29.37 14.6828 2.4279 0.09685 .
		Residuals 83 282.565 3.4044							Residuals 60 362.86 6.0476
		Call:							Call:
		lm(formula = Scoretest1 ~ kat, data = data_meta, na.action = na.omit)							lm(formula = improvement ~ kat, data = data_meta, na.action = na.omit)
		Residuals:							Residuals:
		Min	1Q	Median	3Q	Max			Min	1Q	Median	3Q	Max
		-4.2000	-1.0508	-0.0508	1.2961	5.4118			-6.4375	-1.2619	-0.2619	1.6503	5.5625
		Coefficients:							Coefficients:
			Estimate	Std. Error	t value	Pr(>|t|)			Estimate Std. Error t value Pr(>|t|)
		(Intercept)	7.2000	0.5835	12.340	<0.0001	***		(Intercept)	-1.200	1.100	-1.091	0.2796
		katnone	-1.6118	0.7353	-2.192	0.0312	*		katnone	2.637	1.260	2.093	0.0406	*
		katsome	-1.1492	0.6310	-1.821	0.0722	.		katsome	2.462	1.163	2.116	0.0385	*
		Residual standard error: 1.845 on 83 degrees of freedom							Residual standard error: 2.459 on 60 degrees of freedom
		(1 obSE							(24 obSE
		Multiple R-squared: 0.05577, Adjusted R-squared: 0.03302							Multiple R-squared: 0.07487, Adjusted R-squared: 0.04403
		F-statistic: 2.451 on 2 and 83 df							F-statistic: 2.428 on 2 and 60 df
		$emmean							$emmean
		kat	emmean	SE	df	lower.CL	upper.CL		kat	emmean	SE	df	lower.CL	upper.CL
		advanced	7.20	0.583	83	6.04	8.36		advanced	-1.20	1.100	60	-3.400	1.00
		none	5.59	0.448	83	4.70	6.48		none	1.44	0.615	60	0.208	2.67
		some	6.05	0.240	83	5.57	6.53		some	1.26	0.379	60	0.503	2.02
		Confidence level used: 0.95							Confidence level used: 0.95
		$contrasts							$contrasts
		contrast	estimate	SE	df	t.ratio	p.value		contrast	estimate	SE	df	t.ratio	p.value
		advanced - none	1.612	0.735	83	2.192	0.0785		advanced - none	-2.638	1.260	60	-2.093	0.0998
		advanced - some	1.149	0.631	83	1.821	0.1690		advanced - some	-2.462	1.163	60	-2.116	0.0951
		none - some	-0.463	0.508	83	-0.911	0.6350		none - some	0.176	0.722	60	0.243	0.9680
		P value adjustment: tukey method for comparing a family of 3 estimates							P value adjustment: tukey method for comparing a family of 3 estimates
		[1] "Opinion_own_ability_hindlimb_lameness"-own ability to assess							[1] "Opinion_own_ability_hindlimb_lameness"-own ability to assess
		hindlimb lameness (self rated)							hindlimb lameness (self rated)
		Analysis of Variance Table							Analysis of Variance Table
		Response: scoretest1							Response: improvement
		df							df
		kat 2 29.214 14.6072 4.4897 0.01408 *							kat 2 22.82 11.4091 1.8531 0.1656
		Residuals 83 270.041 3.2535							Residuals 60 369.40 6.1567
		Call:							Call:
		lm(formula = Scoretest1 ~ kat, data = data_meta, na.action = na.omit)							lm(formula = improvement ~ kat, data = data_meta, na.action = na.omit)
		Residuals:							Residuals:
		Min	1Q	Median	3Q	Max			Min	1Q	Median	3Q	Max
		-4.0141	-1.0141	-0.0141	0.9859	4.9859			-6.1132	-2.1132	-0.1132	1.8868	5.8868
		Coefficients:							Coefficients:
			Estimate	Std. Error	t value	Pr(>|t|)				Estimate	Std.	Error	t value	Pr(>|t|)
		(Intercept)	7.5556	0.6012	12.566	<0.0001	***		(Intercept)	-0.750		1.241	-0.605	0.548
		katnone	-2.7222	0.9507	-2.864	0.0053	**		katnone	3.083		1.602	1.925	0.059	.
		katsome	-1.5415	0.6382	-2.415	0.0179	*		katsome	1.863		1.287	1.448	0.153
		---							---
		Signif. codes: 0 '***' 0.001 '**' 0.01 '*' 0.05 '.' 0.1 ' ' 1							Signif. codes: 0 '***' 0.001 '**' 0.01 '*' 0.05 '.' 0.1 ' ' 1
		Residual standard error: 1.804 on 83 degrees of freedom							Residual standard error: 2.481 on 60 degrees of freedom
		(1 obSE							(24 obSE
		Multiple R-squared: 0.09762, Adjusted R-squared: 0.07588							Multiple R-squared: 0.05818, Adjusted R-squared: 0.02678
		F-statistic: 4.49 on 2 and 83 df							F-statistic: 1.853 on 2 and 60 df
		$emmean							$emmean
		kat	emmean	SE	df	lower.CL	upper.CL		kat	emmean	SE	df	lower.CL	upper.CL
		advanced	7.56	0.601	83	6.36	8.75		advanced	-0.75	1.241	60	-3.232	1.73
		none	4.83	0.736	83	3.37	6.30		none	2.33	1.013	60	0.307	4.36
		some	6.01	0.214	83	5.59	6.44		some	1.11	0.341	60	0.431	1.79
		Confidence level used: 0.95							Confidence level used: 0.95
		$contrasts							$contrasts
		contrast	estimate	SE	df	t.ratio	p.value		contrast	estimate	SE	df	t.ratio	p.value
		advanced - none	2.72	0.951	83	2.864	0.0145		advanced - none	-3.08	1.60	60	-1.925	0.1405
		advanced - some	1.54	0.638	83	2.415	0.0466		advanced - some	-1.86	1.29	60	-1.448	0.3231
		none - some	-1.18	0.767	83	-1.540	0.2778		none - some	1.22	1.07	60	1.142	0.4926
		P value adjustment: tukey method for comparing a family of 3 estimates							P value adjustment: tukey method for comparing a family of 3 estimates
		[1] "Education_seeing_lameness"							[1] "Education_seeing_lameness"
		Previous training in assessing lameness							Previous training in assessing lameness
		Analysis of Variance Table							Analysis of Variance Table
		Response: scoretest1							Response: improvement
		df							df
		kat 1 1.617 1.6166 0.466 0.4968							kat 1 2.55 2.5501 0.3992 0.5299
		Residuals 83 287.960 3.4694							Residuals 61 389.67 6.3881
		Call:							Call:
		lm(formula = Scoretest1 ~ kat, data = data_meta, na.action = na.omit)							lm(formula = improvement ~ kat, data = data_meta, na.action = na.omit)
		Residuals:							Residuals:
		Min	1Q	Median	3Q	Max			Min	1Q	Median	3Q	Max
		-4.0988	-1.0988	-0.0988	0.9012	4.9012			-6.1475	-2.1475	-0.1475	1.8525	5.8525
		Coefficients:							Coefficients:
			Estimate	Std. Error	t value	Pr(>|t|)			Estimate Std. Error t value Pr(>|t|)
		(Intercept)	6.0988	0.2070	29.468	<0.0000000000000002	***		(Intercept)	1.1475	0.3236	3.546	0.000758	***
		katYes	0.6512	0.9540	0.683	0.497			katYes	-1.1475	1.8162	-0.632	0.529866
		Residual standard error: 1.863 on 83 degrees of freedom							Residual standard error: 2.527 on 61 degrees of freedom
		(2 obSE							(24 obSE
		Multiple R-squared: 0.005583, Adjusted R-squared: -0.006398							Multiple R-squared: 0.006502, Adjusted R-squared: -0.009785
		F-statistic: 0.466 on 1 and 83 df							F-statistic: 0.3992 on 1 and 61 df
		$emmean							$emmean
		kat	emmean	SE	df	lower.CL	upper.CL		kat	emmean	SE	df	lower.CL	upper.CL
		No	6.10	0.207	83	5.69	6.51		No	1.15	0.324	61	0.50	1.79
		Yes	6.75	0.931	83	4.90	8.60		Yes	0.00	1.787	61	-3.57	3.57
		Confidence level used: 0.95							Confidence level used: 0.95
		$contrasts							$contrasts
		contrast	estimate	SE	df	t.ratio	p.value		contrast	estimate	SE	df	t.ratio	p.value
		No - Yes	-0.651	0.954	83	-0.683	0.4968		No - Yes	1.15	1.82	61	0.632	0.5299
		[1] "Number_of_horses_seen_weekly"							[1] "Number_of_horses_seen_weekly"
		Analysis of Variance Table							Analysis of Variance Table
		Response: scoretest1							Response: improvement
		df							df
		kat 2 2.336 1.1679 0.3334 0.7175							kat 2 23.08 11.5413 1.8759 0.1621
		Residuals 82 287.241 3.5029							Residuals 60 369.14 6.1523
		Call:							Call:
		lm(formula = Scoretest1 ~ kat, data = data_meta, na.action = na.omit)							lm(formula = improvement ~ kat, data = data_meta, na.action = na.omit)
		Residuals:							Residuals:
		Min	1Q	Median	3Q	Max			Min	1Q	Median	3Q	Max
		-4.056	-1.370	0.000	1.000	4.630			-5.3636	-1.6485	-0.2692	1.7308	5.7308
		Coefficients:							Coefficients:
			Estimate	Std. Error	t value	Pr(>|t|)			Estimate Std. Error t value Pr(>|t|)
		(Intercept)	6.05556	0.44114	13.727	<0.0000000000000002	***		(Intercept)	1.9333	0.6404	3.019	0.00372	**
		kat>20	-0.05556	0.53121	-0.105	0.917			kat>20	-0.6641	0.8042	-0.826	0.41221
		kat10_to_20	0.31481	0.56951	0.553	0.582			kat10_to_20	-1.5697	0.8305	-1.890	0.06360
		Residual standard error: 1.872 on 82 degrees of freedom							Residual standard error: 2.48 on 60 degrees of freedom
		(2 obSE							(24 obSE
		Multiple R-squared: 0.008066, Adjusted R-squared: -0.01613							Multiple R-squared: 0.05885, Adjusted R-squared: 0.02748
		F-statistic: 0.3334 on 2 and 82 df							F-statistic: 1.876 on 2 and 60 df
		$emmean							$emmean
		kat	emmean	SE	df	lower.CL	upper.CL		kat	emmean	SE	df	lower.CL	upper.CL
		<10	6.06	0.441	82	5.18	6.93		<10	1.933	0.640	60	0.652	3.21
		>20	6.00	0.296	82	5.41	6.59		>20	1.269	0.486	60	0.296	2.24
		10_to_20	6.37	0.360	82	5.65	7.09		10_to_20	0.364	0.529	60	-0.694	1.42
		Confidence level used: 0.95							Confidence level used: 0.95
		$contrasts							$contrasts
		contrast	estimate	SE	df	t.ratio	p.value		contrast	estimate	SE	df	t.ratio	p.value
		<10 - >20	0.0556	0.531	82	0.105	0.9940		<10 - >20	0.664	0.804	60	0.826	0.6886
		<10 - 10_to_20	-0.3148	0.570	82	-0.553	0.8453		<10 - 10_to_20	1.570	0.831	60	1.890	0.1504
		>20 - 10_to_20	-0.3704	0.466	82	-0.795	0.7075		>20 - 10_to_20	0.906	0.719	60	1.260	0.4230
		P value adjustment: tukey method for comparing a family of 3 estimates							P value adjustment: tukey method for comparing a family of 3 estimates
