# Supplementary material for: Evaluation of feedback methods for improved detection of hindlimb lameness in horses among riding instructors and trainers
Source: Front Vet Sci. 2022 Oct 10;9:992954. doi: 10.3389/fvets.2022.992954 (PMC9590690; doi:10.3389/fvets.2022.992954)
Supplement: Supplementary file 2 [file Data_Sheet_2.XLSX]

## Sheet: Sheet2
Participant (anonymized)	Group	Scoretest1	Scoretest2	Trainbeforetest1_yes_no	Education	Years_of_experience	Level_of_riders_you_teach	Previous_experience_lameness	Opinion_own_ability_hindlimb_lameness	Education_seeing_lameness	Number_of_horses_seen_weekly
1	a	8	9	yes	D	>10	low	some	some	No	10_20
2	a	4	7	no	C	>10	low	some	some	No	10_20
3	a	2	9	yes	D	>10	low	none	some	No	<10
4	a	5	11	yes	C	>10	low	some	some	No	10_20
5	a	6	7	yes	C	>10	low	some	some	No	>20
6	a	8	11	yes	C	<10	low	some	some	No	<10
7	a	7	6	yes	C	>10	middle	some	some	Yes	<10
8	a	10	8	yes	C	>10	low	advanced	advanced	No	10_20
9	a	3	2	no	D	>10	low	advanced	some	No	10_20
10	a	3	10	no	D	>10	middle	none	some	No	>20
11	a	5	6	no	C	>10	low	some	some	No	>20
12	a	6	11	no	A	>10	middle	some	some	No	10_20
13	a	8	5	yes	C	>10	low	none	some	No	10_20
14	a	4	7	no	D	>10	low	some	some	No	<10
15	a	5	10	no	D	>10	low	some	none	No	<10
16	a	9	9	no	C	>10	low	some	some	No	10_20
17	a	6	10	no	B	>10	low	some	some	No	>20
18	a	4	7	no	C	<10	low	none	none	No	10_20
1	b	7	5	yes	C	>10	low	some	some	No	10_20
2	b	6	7	yes	C	>10	low	none	some	No	<10
3	b	6	7	yes	B	>10	low	none	some	No	>20
4	b	6	8	yes	C	>10	low	some	some	No	>20
5	b	8	8	yes	C	>10	middle	some	some	No	10_20
6	b	7	5	yes	C	>10	low	some	some	No	>20
7	b	7	8	yes	C	>10	middle	some	some	No	>20
8	b	9	7	yes	B	>10	middle	advanced	some	No	>20
9	b	7	7	yes	D	>10	low	none	none	No	<10
10	b	5	5	no	D	>10	low	some	some	No	<10
11	b	4	4	yes	C	>10	advanced	some	some	No	10_20
12	b	7	6	yes	C	>10	low	none	some	No	10_20
13	b	5	6	yes	C	<10	low	none	some	No	>20
14	b	5	9	yes	C	>10	low	some	some	No	>20
15	b	6	8	no	D	>10	low	some	some	No	>20
16	b	5	7	yes	C	<10	middle	some	none	No	10_20
17	b	8	6	no	C	<10	low	some	some	No	<10
18	b	10	7	yes	C	>10	middle	some	some	No	>20
19	b	5	6	no	C	>10	low	some	some	No	10_20
20	b	6	7	no	D	>10	middle	some	advanced	No	<10
21	b	7	8	no	B	>10	low	none	some	No	>20
22	b	4	8	no	C	>10	low	some	some	No	<10
23	b	5	4	no	C	<10	low	some	some	No	10_20
1	c	8	6	no	A	>10	low	some	some	No	>20
2	c	6	7	no	B	>10	low	none	some	No	10_20
3	c	5	6	no	C	<10	low	some	some	Yes	10_20
4	c	5	9	no	C	<10	middle	some	some	No	>20
5	c	6	8	no	C	<10	middle	some	some	No	>20
6	c	6	5	no	B	>10	low	some	some	No	10_20
7	c	5	6	no	C	<10	low	none	none	No	>20
8	c	5	8	no	B	>10	low	none	some	No	>20
9	c	11	6	no	B	>10	middle	none	some	No	10_20
10	c	9	7	no	C	>10	middle	some	some	No	10_20
11	c	5	8	no	C	>10	middle	none	some	No	10_20
12	c	8	7	no	D	>10	low	some	some	No	<10
13	c	8	10	no	B	>10	advanced	some	some	No	<10
14	c	6	10	no	C	>10	low	some	some	No	<10
15	c	6	5	no	C	>10	low	advanced	some	No	>20
16	c	3	6	no	C	>10	middle	none	none	No	>20
17	c	5	8	no	C	>10	low	some	some	No	>20
18	c	5	6	no	C	>10	low	some	some	No	>20
19	c	2	7	no	NA	NA	NA	NA	NA	NA	NA
20	c	7	7	no	C	>10	middle	advanced	advanced	No	>20
21	c	7	5	no	C	>10	low	some	advanced	No	>20
22	c	4	7	no	C	>10	low	some	some	No	>20
23	c	5	8	no	C	>10	low	some	some	No	<10
1	A_trainer	7	NA	NA	A	>10	middle	some	some	Yes	<10
2	A_trainer	5	NA	NA	A	>10	middle	some	some	No	10_20
3	A_trainer	5	NA	NA	A	>10	low	none	some	No	<10
4	A_trainer	6	NA	NA	A	>10	middle	some	some	No	>20
5	A_trainer	9	NA	NA	A	>10	middle	some	some	No	10_20
6	A_trainer	10	NA	NA	A	>10	middle	advanced	advanced	No	>20
7	A_trainer	8	NA	NA	A	>10	middle	advanced	advanced	No	>20
8	A_trainer	8	NA	NA	A	>10	middle	some	some	No	>20
9	A_trainer	4	NA	NA	A	>10	advanced	some	some	No	>20
10	A_trainer	6	NA	NA	A	>10	low	some	some	No	10_20
11	A_trainer	7	NA	NA	A	>10	low	advanced	advanced	No	>20
12	A_trainer	4	NA	NA	A	>10	advanced	advanced	some	No	>20
13	A_trainer	3	NA	NA	A	>10	middle	some	some	No	>20
14	A_trainer	3	NA	NA	A	>10	middle	some	some	NA	>20
15	A_trainer	7	NA	NA	A	>10	middle	some	some	No	>20
16	A_trainer	4	NA	NA	A	>10	middle	some	some	No	10_20
17	A_trainer	8	NA	NA	A	>10	low	some	some	No	<10
18	A_trainer	3	NA	NA	A	>10	advanced	some	some	No	NA
19	A_trainer	5	NA	NA	A	>10	middle	some	advanced	No	>20
20	A_trainer	6	NA	NA	A	>10	middle	some	some	No	>20
21	A_trainer	8	NA	NA	A	>10	middle	advanced	advanced	Yes	10_20
22	A_trainer	7	NA	NA	A	>10	middle	some	some	No	>20
23	A_trainer	8	NA	NA	A	>10	middle	some	some	No	>20
KEY
A_trainer	High-level trainer
A	Trainer level A
B	Trainer level B
C	Trainer level C
D	Riding instructor
10_20	10-20 years
NA	Not applicable/answer missing
