# Supplementary material for: Evaluation of feedback methods for improved detection of hindlimb lameness in horses among riding instructors and trainers
Source: Front Vet Sci. 2022 Oct 10;9:992954. doi: 10.3389/fvets.2022.992954 (PMC9590690; doi:10.3389/fvets.2022.992954)
Supplement: Supplementary file 3 [file Data_Sheet_3.XLSX]

## Sheet: Sheet2
question	Training_yes_no	Right_answer	groupa_test1	1	2	3	4	5	6	7	8	9	10	11	12	13	14	15	16	17	18	groupb_test1	1	2	3	4	5	6	7	8	9	10	11	12	13	14	15	16	17	18	19	20	21	22	23	groupc_test1	1	2	3
1	NO	LH		LH	NL	NL	RH	LH	LH	RH	RH	NL	RH	NL	LH	LH	NL	NL	LH	RH	LH		LH	LH	RH	LH	LH	LH	LH	LH	LH	RH	LH	LH	LH	RH	LH	RH	LH	LH	LH	LH	LH	LH	LH		RH	RH	LH
2	YES	RH		RH	NL	NL	NL	RH	RH	RH	RH	NL	NL	NL	NL	NL	NL	NL	NL	NL	NL		RH	NL	LH	RH	RH	RH	NL	RH	RH	NL	LH	NL	NL	LH	NL	RH	NL	RH	LH	NL	NL	NL	RH		NL	NL	NL
3	YES	RH		RH	LH	LH	RH	RH	RH	RH	RH	NL	RH	RH	LH	RH	NL	RH	LH	RH	LH		LH	RH	RH	RH	RH	LH	RH	NL	RH	RH	RH	NL	RH	RH	RH	LH	RH	LH	NL	NL	RH	RH	RH		LH	RH	LH
4	NO	LH		NL	NL	NL	NL	RH	NL	LH	LH	LH	RH	LH	NL	RH	RH	NL	NL	LH	RH		RH	NL	RH	NL	LH	RH	NL	LH	RH	LH	LH	RH	LH	RH	NL	NL	LH	NL	NL	RH	NL	RH	RH		RH	LH	RH
5	NO	LH		LH	RH	RH	LH	LH	LH	RH	LH	RH	RH	RH	LH	RH	RH	RH	LH	RH	RH		LH	LH	LH	RH	LH	LH	LH	LH	LH	LH	RH	LH	RH	LH	RH	LH	LH	LH	RH	RH	LH	RH	LH		LH	LH	LH
6	NO	NL		RH	LH	RH	NL	LH	RH	NL	NL	NL	NL	NL	NL	NL	NL	LH	NL	NL	LH		NL	RH	NL	NL	NL	NL	NL	LH	NL	NL	LH	RH	RH	RH	NL	NL	NL	NL	NL	NL	NL	NL	RH		NL	NL	NL
7	NO	RH		RH	RH	LH	LH	NL	NL	RH	RH	NL	LH	NL	RH	NL	LH	NL	RH	LH	RH		NL	RH	RH	RH	LH	LH	LH	NL	NL	LH	LH	RH	NL	RH	LH	RH	NL	RH	RH	LH	LH	LH	NL		RH	LH	LH
8	NO	LH		RH	NL	NL	NL	RH	NL	LH	NL	NL	NL	RH	LH	NL	NL	NL	NL	RH	LH		LH	RH	NL	NL	NL	NL	NL	NL	NL	RH	NL	RH	NL	NL	LH	NL	NL	LH	RH	LH	NL	NL	NL		NL	NL	LH
9	NO	RH		RH	LH	NL	RH	RH	RH	NL	RH	NL	LH	NL	RH	RH	NL	NL	RH	LH	RH		RH	RH	RH	LH	RH	RH	RH	RH	LH	LH	LH	LH	RH	LH	RH	RH	RH	RH	LH	NL	NL	LH	RH		RH	NL	RH
10	YES	NL		NL	NL	LH	RH	NL	NL	LH	RH	RH	LH	NL	RH	NL	NL	NL	NL	RH	LH		RH	RH	RH	LH	NL	LH	RH	NL	NL	LH	LH	NL	RH	LH	RH	LH	LH	NL	LH	NL	NL	RH	RH		NL	LH	LH
11	NO	LH		LH	LH	RH	RH	RH	LH	RH	LH	NL	RH	NL	NL	LH	LH	LH	LH	LH	NL		NL	NL	LH	RH	RH	LH	RH	LH	LH	RH	LH	LH	NL	LH	LH	RH	LH	LH	LH	RH	LH	RH	RH		LH	LH	RH
12	NO	LH		NL	RH	LH	LH	NL	RH	RH	LH	LH	RH	NL	RH	LH	LH	LH	LH	LH	NL		LH	RH	RH	RH	NL	RH	LH	LH	NL	LH	NL	LH	RH	LH	NL	NL	LH	RH	LH	LH	LH	LH	NL		LH	RH	NL
13	NO	NL		RH	NL	NL	LH	LH	NL	NL	NL	LH	NL	NL	RH	NL	RH	NL	NL	NL	LH		LH	NL	RH	NL	LH	NL	NL	NL	RH	RH	LH	NL	NL	LH	LH	RH	RH	NL	RH	NL	LH	RH	RH		NL	NL	LH
question	Training_yes_no	Right_answer	groupa_test2	1	2	3	4	5	6	7	8	9	10	11	12	13	14	15	16	17	18	groupb_test2	1	2	3	4	5	6	7	8	9	10	11	12	13	14	15	16	17	18	19	20	21	22	23	groupc_test2	1	2	3
1	NO	LH		LH	LH	LH	RH	LH	LH	RH	RH	RH	LH	LH	LH	NL	RH	LH	RH	LH	RH		LH	LH	RH	LH	LH	LH	LH	LH	RH	LH	LH	LH	LH	RH	LH	RH	LH	LH	RH	LH	LH	RH	RH		RH	LH	LH
2	YES	RH		RH	LH	RH	RH	RH	RH	LH	NL	RH	RH	RH	RH	NL	LH	RH	LH	RH	RH		LH	RH	LH	NL	RH	NL	RH	NL	RH	NL	NL	RH	RH	RH	RH	RH	RH	RH	RH	RH	RH	RH	LH		LH	RH	NL
3	YES	RH		RH	RH	LH	RH	RH	RH	RH	RH	LH	RH	RH	RH	LH	RH	RH	RH	RH	RH		RH	RH	RH	RH	RH	RH	RH	LH	RH	LH	NL	RH	RH	RH	RH	RH	RH	LH	RH	LH	RH	RH	RH		RH	LH	RH
4	NO	LH		NL	RH	LH	LH	RH	LH	RH	RH	NL	LH	NL	LH	RH	LH	LH	LH	NL	LH		RH	RH	RH	NL	LH	LH	RH	NL	LH	RH	LH	LH	RH	NL	NL	LH	NL	NL	NL	RH	NL	NL	RH		LH	LH	RH
5	NO	LH		LH	RH	RH	LH	LH	LH	LH	LH	LH	LH	LH	LH	LH	LH	RH	LH	LH	LH		RH	LH	LH	LH	LH	LH	LH	LH	LH	LH	LH	LH	LH	LH	RH	RH	RH	LH	RH	LH	LH	LH	LH		RH	LH	LH
6	NO	NL		RH	NL	NL	NL	NL	RH	LH	NL	RH	NL	NL	LH	RH	LH	NL	NL	NL	LH		NL	RH	NL	NL	NL	LH	RH	NL	NL	NL	RH	LH	RH	NL	NL	NL	NL	NL	RH	NL	NL	LH	NL		NL	LH	RH
7	NO	RH		RH	RH	RH	RH	LH	RH	RH	RH	NL	LH	NL	RH	LH	RH	RH	RH	RH	RH		RH	NL	RH	RH	LH	NL	RH	NL	NL	NL	LH	LH	RH	RH	RH	LH	LH	NL	LH	LH	LH	RH	RH		LH	LH	LH
8	NO	LH		NL	NL	NL	NL	NL	NL	NL	NL	NL	LH	RH	RH	NL	RH	NL	NL	LH	NL		NL	RH	NL	LH	LH	NL	LH	NL	NL	RH	RH	RH	NL	NL	NL	NL	LH	RH	LH	RH	LH	LH	NL		RH	NL	NL
9	NO	RH		RH	LH	NL	RH	RH	RH	RH	RH	LH	RH	LH	RH	RH	NL	RH	LH	RH	RH		LH	RH	RH	LH	NL	LH	RH	RH	LH	LH	NL	LH	RH	LH	RH	RH	LH	RH	RH	RH	RH	LH	LH		RH	RH	RH
10	YES	NL		NL	NL	NL	NL	NL	NL	NL	NL	LH	NL	NL	NL	NL	NL	NL	NL	RH	LH		RH	NL	LH	RH	RH	LH	RH	RH	NL	LH	LH	LH	LH	NL	NL	NL	NL	RH	NL	NL	NL	NL	LH		NL	NL	LH
11	NO	LH		LH	LH	LH	LH	RH	LH	LH	LH	NL	RH	RH	LH	LH	LH	LH	LH	LH	RH		LH	RH	RH	RH	RH	RH	RH	LH	RH	LH	RH	RH	RH	LH	LH	LH	RH	LH	RH	NL	RH	LH	NL		LH	RH	LH
12	NO	LH		LH	LH	LH	LH	RH	LH	RH	LH	RH	LH	NL	LH	RH	LH	LH	LH	RH	RH		RH	RH	LH	LH	LH	RH	LH	LH	LH	LH	NL	LH	NL	LH	NL	RH	RH	LH	LH	RH	NL	RH	NL		RH	LH	LH
13	NO	NL		RH	LH	NL	NL	RH	NL	LH	RH	RH	RH	LH	NL	NL	LH	LH	NL	NL	NL		LH	NL	NL	NL	LH	NL	RH	NL	LH	RH	NL	LH	RH	NL	LH	LH	RH	LH	RH	NL	LH	NL	RH		LH	RH	RH
KEY
LH	Left hind
RH	Right hind
NL	Not lame
YES	This question was also included in CAT (repeated video)
NO	This question was NOT included in CAT (non-repeated video)
Each participant in groups a-c is represented by a number. The columns below each number represent the answers for each questions given by the participant in question, for tests 1 and 2, respectively.
[truncated: 20 more columns]
